# Supplementary material for: Confirming the Molecular Basis of the Solvent Extraction of Cadmium(II) Using 2-Pyridyl Oximes through a Synthetic Inorganic Chemistry Approach and a Proposal for More Efficient Extractants
Source: Molecules. 2022 Feb 28;27(5):1619. doi: 10.3390/molecules27051619 (PMC8911866; doi:10.3390/molecules27051619)
Supplement: Supplementary file 1 [file molecules-27-01619-s001.zip]

Archive with 1 entries (1 files):
- molecules-1605324-supplementary.pdf
